# Supplementary material for: A high‐resolution 3D atlas of the spectrum of tuberculous and COVID‐19 lung lesions
Source: EMBO Mol Med. 2022 Oct 26;14(11):e16283. doi: 10.15252/emmm.202216283 (PMC9641421; doi:10.15252/emmm.202216283)
Supplement: Supplementary file 3 — Movie EV2 [file EMMM-14-0-s006.zip]

Archive with 6 entries (5 files):
- EMM-2022-16283-V3-Movie_EV2/
- __MACOSX/._EMM-2022-16283-V3-Movie_EV2
- EMM-2022-16283-V3-Movie_EV2/Movie EV2.docx
- __MACOSX/EMM-2022-16283-V3-Movie_EV2/._Movie EV2.docx
- EMM-2022-16283-V3-Movie_EV2/S2.mp4
- __MACOSX/EMM-2022-16283-V3-Movie_EV2/._S2.mp4
