# Supplementary material for: A high‐resolution 3D atlas of the spectrum of tuberculous and COVID‐19 lung lesions
Source: EMBO Mol Med. 2022 Oct 26;14(11):e16283. doi: 10.15252/emmm.202216283 (PMC9641421; doi:10.15252/emmm.202216283)
Supplement: Supplementary file 9 — Source Data for Figure 4 [file EMMM-14-0-s005.zip]

Archive with 4 entries (4 files):
- FIg4M - hist.csv
- Fig4M.py
- FIg4N - mycetoma_calcium.csv
- Fig4N.py
