# Supplementary material for: A high‐resolution 3D atlas of the spectrum of tuberculous and COVID‐19 lung lesions
Source: EMBO Mol Med. 2022 Oct 26;14(11):e16283. doi: 10.15252/emmm.202216283 (PMC9641421; doi:10.15252/emmm.202216283)
Supplement: Supplementary file 9 — Source Data for Figure 4 [file EMMM-14-0-s005.zip › FIg4M - hist.csv]

intensity	counts
1262	1
1263	0
1264	0
1265	0
1266	0
1267	0
1268	0
1269	0
1270	0
1271	0
1272	0
1273	0
1274	0
1275	0
1276	1
1277	0
1278	1
1279	0
1280	0
1281	0
1282	0
1283	0
1284	0
1285	0
1286	0
1287	0
1288	0
1289	0
1290	0
1291	0
1292	0
1293	0
1294	0
1295	0
1296	0
1297	0
1298	0
1299	0
1300	0
1301	0
1302	0
1303	0
1304	0
1305	0
1306	0
1307	0
1308	0
1309	0
1310	0
1311	0
1312	0
1313	0
1314	1
1315	0
1316	0
1317	0
1318	0
1319	0
1320	0
1321	0
1322	0
1323	0
1324	0
1325	0
1326	0
1327	0
1328	0
1329	0
1330	0
1331	0
1332	0
1333	0
1334	0
1335	0
1336	0
1337	0
1338	0
1339	0
1340	0
1341	0
1342	0
1343	0
1344	0
1345	0
1346	0
1347	0
1348	0
1349	0
1350	0
1351	0
1352	0
1353	0
1354	0
1355	0
1356	0
1357	0
1358	2
1359	0
1360	0
1361	0
1362	0
1363	0
1364	0
1365	0
1366	0
1367	0
1368	0
1369	0
1370	0
1371	0
1372	0
1373	0
1374	0
1375	0
1376	0
1377	0
1378	0
1379	0
1380	0
1381	0
1382	0
1383	0
1384	1
1385	0
1386	0
1387	0
1388	0
1389	0
1390	0
1391	0
1392	0
1393	0
1394	0
1395	0
1396	0
1397	0
1398	0
1399	0
1400	0
1401	0
1402	0
1403	0
1404	0
1405	0
1406	0
1407	0
1408	0
1409	0
1410	0
1411	0
1412	0
1413	0
1414	0
1415	0
1416	0
1417	0
1418	0
1419	0
1420	0
1421	0
1422	0
1423	0
1424	0
1425	0
1426	0
1427	0
1428	0
1429	0
1430	0
1431	0
1432	0
1433	0
1434	0
1435	0
1436	0
1437	0
1438	0
1439	0
1440	0
1441	0
1442	0
1443	0
1444	0
1445	0
1446	0
1447	0
1448	0
1449	0
1450	0
1451	0
1452	0
1453	0
1454	0
1455	0
1456	0
1457	0
1458	0
1459	0
1460	0
1461	0
1462	0
1463	0
1464	0
1465	0
1466	0
1467	0
1468	0
1469	0
1470	0
1471	1
1472	1
1473	0
1474	0
1475	0
1476	0
1477	1
1478	0
1479	0
1480	0
1481	0
1482	0
1483	0
1484	0
1485	0
1486	0
1487	0
1488	0
1489	0
1490	0
1491	0
1492	0
1493	0
1494	0
1495	0
1496	0
1497	0
1498	0
1499	0
1500	0
1501	0
1502	0
1503	0
1504	0
1505	0
1506	0
1507	0
1508	0
1509	0
1510	0
1511	0
1512	0
1513	0
1514	0
1515	0
1516	0
1517	0
1518	0
1519	0
1520	0
1521	0
1522	0
1523	0
1524	0
1525	0
1526	0
1527	0
1528	0
1529	0
1530	1
1531	0
1532	0
1533	0
1534	0
1535	0
1536	0
1537	0
1538	0
1539	0
1540	0
1541	0
1542	0
1543	0
1544	0
1545	0
1546	2
1547	0
1548	0
1549	0
1550	0
1551	0
1552	0
1553	0
1554	0
1555	0
1556	0
1557	0
1558	0
1559	0
1560	0
1561	0
1562	0
1563	0
1564	0
1565	0
1566	0
1567	0
1568	0
1569	0
1570	1
1571	0
1572	0
1573	0
1574	0
1575	0
1576	0
1577	0
1578	0
1579	0
1580	0
1581	0
1582	0
1583	0
1584	0
1585	0
1586	0
1587	0
1588	0
1589	0
1590	0
1591	0
1592	0
1593	0
1594	0
1595	0
1596	0
1597	0
1598	0
1599	0
1600	0
1601	0
1602	0
1603	0
1604	0
1605	0
1606	0
1607	0
1608	0
1609	1
1610	0
1611	0
1612	0
1613	0
1614	0
1615	0
1616	0
1617	0
1618	0
1619	0
1620	0
1621	0
1622	0
1623	0
1624	0
1625	0
1626	0
1627	0
1628	0
1629	0
1630	0
1631	0
1632	0
1633	0
1634	0
1635	0
1636	0
1637	0
1638	0
1639	1
1640	0
1641	0
1642	0
1643	0
1644	0
1645	1
1646	1
1647	1
1648	0
1649	0
1650	0
1651	1
1652	0
1653	1
1654	0
1655	0
1656	0
1657	0
1658	0
1659	0
1660	0
1661	1
1662	0
1663	0
1664	0
1665	0
1666	0
1667	0
1668	0
1669	0
1670	0
1671	0
1672	0
1673	0
1674	0
1675	0
1676	0
1677	0
1678	0
1679	0
1680	0
1681	0
1682	0
1683	0
1684	1
1685	0
1686	0
1687	1
1688	0
1689	0
1690	0
1691	0
1692	1
1693	0
1694	0
1695	0
1696	0
1697	1
1698	0
1699	0
1700	0
1701	0
1702	0
1703	0
1704	0
1705	0
1706	0
1707	0
1708	0
1709	0
1710	0
1711	0
1712	0
1713	0
1714	0
1715	0
1716	0
1717	0
1718	0
1719	0
1720	0
1721	0
1722	0
1723	0
1724	0
1725	0
1726	0
1727	0
1728	0
1729	0
1730	0
1731	0
1732	0
1733	0
1734	0
1735	0
1736	0
1737	0
1738	1
1739	0
1740	0
1741	0
1742	0
1743	0
1744	0
1745	1
1746	0
1747	0
1748	0
1749	1
1750	0
1751	0
1752	0
1753	1
1754	0
1755	0
1756	0
1757	0
1758	0
1759	1
1760	0
1761	0
1762	0
1763	0
1764	0
1765	0
1766	0
1767	0
1768	0
1769	0
1770	0
1771	0
1772	0
1773	0
1774	0
1775	0
1776	0
1777	0
1778	0
1779	0
1780	0
1781	0
1782	0
1783	0
1784	0
1785	0
1786	0
1787	0
1788	0
1789	0
1790	0
1791	0
1792	0
1793	0
1794	1
1795	0
1796	0
1797	0
1798	0
1799	0
1800	1
1801	0
1802	0
1803	0
1804	0
1805	1
1806	0
1807	0
1808	0
1809	0
1810	0
1811	0
1812	1
1813	0
1814	0
1815	0
1816	0
1817	0
1818	0
1819	0
1820	0
1821	0
1822	0
1823	1
1824	1
1825	0
1826	0
1827	0
1828	0
1829	0
1830	0
1831	0
1832	0
1833	0
1834	0
1835	0
1836	0
1837	0
1838	0
1839	0
1840	0
1841	0
1842	0
1843	1
1844	0
1845	0
1846	0
1847	0
1848	0
1849	0
1850	0
1851	0
1852	1
1853	0
1854	0
1855	0
1856	0
1857	0
1858	0
1859	0
1860	0
1861	0
1862	1
1863	0
1864	1
1865	0
1866	0
1867	1
1868	1
1869	0
1870	1
1871	0
1872	0
1873	0
1874	0
1875	0
1876	0
1877	1
1878	0
1879	1
1880	1
1881	0
1882	0
1883	1
1884	0
1885	0
1886	0
1887	0
1888	0
1889	0
1890	0
1891	0
1892	0
1893	0
1894	0
1895	0
1896	0
1897	0
1898	1
1899	1
1900	0
1901	0
1902	1
1903	0
1904	0
1905	1
1906	0
1907	1
1908	1
1909	0
1910	0
1911	0
1912	0
1913	0
1914	0
1915	0
1916	0
1917	1
1918	0
1919	0
1920	1
1921	0
1922	0
1923	0
1924	0
1925	0
1926	0
1927	0
1928	0
1929	0
1930	0
1931	0
1932	0
1933	0
1934	0
1935	0
1936	0
1937	0
1938	0
1939	0
1940	1
1941	1
1942	1
1943	0
1944	1
1945	0
1946	1
1947	0
1948	0
1949	1
1950	0
1951	0
1952	1
1953	0
1954	1
1955	0
1956	0
1957	1
1958	1
1959	0
1960	0
1961	0
1962	0
1963	1
1964	0
1965	0
1966	0
1967	0
1968	0
1969	0
1970	0
1971	0
1972	0
1973	0
1974	0
1975	0
1976	1
1977	0
1978	0
1979	1
1980	0
1981	0
1982	1
1983	0
1984	0
1985	0
1986	0
1987	0
1988	1
1989	0
1990	0
1991	1
1992	0
1993	0
1994	0
1995	0
1996	1
1997	0
1998	0
1999	0
2000	0
2001	0
2002	2
2003	0
2004	0
2005	0
2006	0
2007	1
2008	0
2009	0
2010	0
2011	0
2012	0
2013	0
2014	0
2015	0
2016	0
2017	0
2018	0
2019	0
2020	0
2021	0
2022	0
2023	1
2024	0
2025	1
2026	0
2027	1
2028	0
2029	0
2030	0
2031	0
2032	0
2033	0
2034	0
2035	0
2036	1
2037	0
2038	0
2039	0
2040	1
2041	0
2042	1
2043	0
2044	0
2045	0
2046	1
2047	0
2048	0
2049	0
2050	0
2051	0
2052	0
2053	1
2054	0
2055	0
2056	0
2057	0
2058	0
2059	1
2060	0
2061	0
2062	0
2063	0
2064	0
2065	0
2066	0
2067	0
2068	0
2069	1
2070	0
2071	0
2072	0
2073	0
2074	0
2075	0
2076	0
2077	0
2078	0
2079	0
2080	0
2081	1
2082	0
2083	0
2084	1
2085	0
2086	1
2087	0
2088	0
2089	0
2090	0
2091	1
2092	0
2093	0
2094	0
2095	0
2096	0
2097	0
2098	0
2099	2
2100	1
2101	0
2102	1
2103	1
2104	1
2105	0
2106	1
2107	0
2108	0
2109	0
2110	0
2111	0
2112	0
2113	0
2114	0
2115	0
2116	0
2117	1
2118	1
2119	0
2120	0
2121	0
2122	1
2123	0
2124	0
2125	0
2126	1
2127	0
2128	0
2129	0
2130	0
2131	0
2132	1
2133	0
2134	0
2135	1
2136	1
2137	0
2138	0
2139	0
2140	1
2141	1
2142	0
2143	0
2144	0
2145	0
2146	0
2147	1
2148	0
2149	0
2150	0
2151	0
2152	1
2153	1
2154	0
2155	1
2156	0
2157	0
2158	0
2159	0
2160	0
2161	0
2162	0
2163	0
2164	0
2165	0
2166	0
2167	0
2168	1
2169	1
2170	0
2171	0
2172	1
2173	0
2174	1
2175	0
2176	0
2177	1
2178	0
2179	0
2180	0
2181	1
2182	0
2183	0
2184	0
2185	0
2186	1
2187	0
2188	0
2189	1
2190	0
2191	1
2192	0
2193	0
2194	0
2195	1
2196	0
2197	0
2198	0
2199	0
2200	0
2201	0
2202	0
2203	1
2204	1
2205	0
2206	0
2207	0
2208	1
2209	2
2210	0
2211	1
2212	0
2213	0
2214	1
2215	2
2216	1
2217	0
2218	0
2219	0
2220	0
2221	2
2222	1
2223	0
2224	0
2225	0
2226	0
2227	0
2228	0
2229	0
2230	0
2231	1
2232	0
2233	0
2234	0
2235	0
2236	0
2237	1
2238	1
2239	1
2240	0
2241	0
2242	0
2243	0
2244	1
2245	0
2246	0
2247	1
2248	0
2249	0
2250	0
2251	1
2252	0
2253	0
2254	0
2255	0
2256	2
2257	0
2258	1
2259	0
2260	1
2261	0
2262	1
2263	1
2264	0
2265	0
2266	0
2267	1
2268	0
2269	0
2270	0
2271	1
2272	0
2273	0
2274	0
2275	0
2276	0
2277	1
2278	0
2279	0
2280	1
2281	1
2282	0
2283	0
2284	0
2285	0
2286	0
2287	0
2288	2
2289	0
2290	4
2291	1
2292	0
2293	0
2294	0
2295	1
2296	0
2297	0
2298	0
2299	0
2300	1
2301	0
2302	4
2303	0
2304	0
2305	0
2306	0
2307	1
2308	0
2309	0
2310	0
2311	0
2312	0
2313	0
2314	2
2315	1
2316	1
2317	1
2318	1
2319	2
2320	0
2321	0
2322	0
2323	0
2324	0
2325	0
2326	0
2327	2
2328	0
2329	0
2330	0
2331	1
2332	1
2333	1
2334	0
2335	1
2336	1
2337	2
2338	0
2339	0
2340	1
2341	0
2342	1
2343	0
2344	0
2345	0
2346	1
2347	0
2348	1
2349	0
2350	2
2351	1
2352	0
2353	0
2354	0
2355	0
2356	1
2357	1
2358	1
2359	0
2360	1
2361	0
2362	1
2363	2
2364	2
2365	0
2366	0
2367	1
2368	1
2369	0
2370	0
2371	2
2372	1
2373	1
2374	0
2375	1
2376	1
2377	0
2378	0
2379	0
2380	0
2381	0
2382	0
2383	0
2384	1
2385	0
2386	0
2387	0
2388	0
2389	2
2390	0
2391	1
2392	0
2393	1
2394	0
2395	1
2396	0
2397	0
2398	0
2399	1
2400	1
2401	2
2402	2
2403	0
2404	1
2405	1
2406	1
2407	0
2408	0
2409	0
2410	0
2411	0
2412	0
2413	1
2414	2
2415	0
2416	1
2417	0
2418	0
2419	2
2420	0
2421	0
2422	1
2423	1
2424	0
2425	0
2426	1
2427	2
2428	1
2429	0
2430	0
2431	0
2432	1
2433	2
2434	0
2435	0
2436	0
2437	0
2438	2
2439	0
2440	1
2441	1
2442	1
2443	0
2444	1
2445	0
2446	0
2447	0
2448	3
2449	0
2450	0
2451	1
2452	1
2453	0
2454	1
2455	0
2456	0
2457	1
2458	0
2459	0
2460	2
2461	0
2462	1
2463	1
2464	0
2465	0
2466	0
2467	0
2468	0
2469	2
2470	0
2471	0
2472	0
2473	1
2474	1
2475	2
2476	1
2477	1
2478	0
2479	0
2480	1
2481	0
2482	0
2483	2
2484	1
2485	0
2486	0
2487	0
2488	0
2489	1
2490	0
2491	0
2492	0
2493	2
2494	2
2495	1
2496	0
2497	0
2498	2
2499	1
2500	0
2501	1
2502	0
2503	0
2504	0
2505	0
2506	1
2507	1
2508	0
2509	0
2510	0
2511	0
2512	1
2513	0
2514	0
2515	0
2516	1
2517	0
2518	2
2519	0
2520	0
2521	0
2522	0
2523	1
2524	0
2525	0
2526	1
2527	1
2528	0
2529	0
2530	3
2531	0
2532	2
2533	0
2534	0
2535	0
2536	1
2537	0
2538	1
2539	0
2540	1
2541	0
2542	0
2543	0
2544	0
2545	1
2546	0
2547	0
2548	0
2549	1
2550	0
2551	0
2552	0
2553	0
2554	3
2555	1
2556	0
2557	3
2558	1
2559	0
2560	1
2561	0
2562	0
2563	0
2564	0
2565	0
2566	0
2567	0
2568	0
2569	0
2570	1
2571	0
2572	0
2573	0
2574	1
2575	1
2576	0
2577	1
2578	0
2579	0
2580	1
2581	0
2582	0
2583	1
2584	1
2585	0
2586	1
2587	1
2588	1
2589	1
2590	0
2591	1
2592	1
2593	1
2594	1
2595	1
2596	2
2597	0
2598	0
2599	0
2600	0
2601	1
2602	2
2603	0
2604	0
2605	0
2606	2
2607	0
2608	0
2609	0
2610	1
2611	0
2612	1
2613	0
2614	1
2615	0
2616	0
2617	1
2618	0
2619	2
2620	1
2621	1
2622	0
2623	0
2624	1
2625	0
2626	1
2627	0
2628	0
2629	0
2630	0
2631	1
2632	0
2633	0
2634	1
2635	1
2636	0
2637	0
2638	0
2639	0
2640	3
2641	0
2642	0
2643	0
2644	1
2645	0
2646	0
2647	0
2648	0
2649	1
2650	1
2651	0
2652	1
2653	0
2654	0
2655	2
2656	0
2657	3
2658	2
2659	0
2660	0
2661	2
2662	0
2663	0
2664	0
2665	0
2666	0
2667	0
2668	0
2669	2
2670	0
2671	1
2672	2
2673	1
2674	0
2675	1
2676	2
2677	1
2678	0
2679	0
2680	0
2681	1
2682	2
2683	0
2684	1
2685	1
2686	2
2687	1
2688	0
2689	2
2690	0
2691	0
2692	0
2693	1
2694	0
2695	3
2696	0
2697	1
2698	3
2699	2
2700	2
2701	0
2702	0
2703	0
2704	1
2705	4
2706	0
2707	0
2708	1
2709	2
2710	1
2711	0
2712	2
2713	1
2714	1
2715	0
2716	0
2717	1
2718	2
2719	1
2720	0
2721	0
2722	0
2723	3
2724	2
2725	0
2726	0
2727	0
2728	2
2729	1
2730	0
2731	3
2732	2
2733	4
2734	2
2735	0
2736	0
2737	0
2738	0
2739	2
2740	2
2741	1
2742	0
2743	2
2744	1
2745	0
2746	1
2747	0
2748	1
2749	1
2750	1
2751	1
2752	0
2753	0
2754	0
2755	2
2756	2
2757	0
2758	0
2759	2
2760	2
2761	2
2762	1
2763	0
2764	0
2765	1
2766	1
2767	1
2768	0
2769	1
2770	0
2771	0
2772	0
2773	1
2774	0
2775	0
2776	2
2777	1
2778	0
2779	0
2780	0
2781	1
2782	0
2783	1
2784	3
2785	1
2786	0
2787	0
2788	0
2789	0
2790	1
2791	0
2792	0
2793	2
2794	0
2795	0
2796	2
2797	0
2798	1
2799	0
2800	2
2801	0
2802	0
2803	0
2804	0
2805	1
2806	0
2807	0
2808	1
2809	2
2810	0
2811	0
2812	0
2813	2
2814	0
2815	2
2816	1
2817	1
2818	0
2819	1
2820	1
2821	0
2822	1
2823	2
2824	3
2825	0
2826	0
2827	1
2828	0
2829	2
2830	2
2831	0
2832	0
2833	1
2834	0
2835	0
2836	3
2837	2
2838	0
2839	0
2840	0
2841	2
2842	1
2843	0
2844	0
2845	1
2846	0
2847	1
2848	0
2849	1
2850	2
2851	1
2852	0
2853	0
2854	0
2855	0
2856	2
2857	0
2858	0
2859	2
2860	1
2861	1
2862	2
2863	1
2864	0
2865	0
2866	1
2867	0
2868	2
2869	0
2870	0
2871	2
2872	1
2873	0
2874	1
2875	1
2876	0
2877	0
2878	2
2879	0
2880	1
2881	1
2882	1
2883	0
2884	0
2885	1
2886	2
2887	1
2888	1
2889	0
2890	1
2891	0
2892	0
2893	0
2894	0
2895	1
2896	0
2897	0
2898	0
2899	2
2900	1
2901	0
2902	3
2903	1
2904	1
2905	1
2906	0
2907	0
2908	1
2909	0
2910	1
2911	1
2912	1
2913	1
2914	1
2915	0
2916	0
2917	0
2918	1
2919	1
2920	1
2921	0
2922	0
2923	2
2924	1
2925	0
2926	1
2927	0
2928	1
2929	0
2930	1
2931	0
2932	0
2933	0
2934	0
2935	0
2936	1
2937	2
2938	2
2939	1
2940	0
2941	0
2942	0
2943	0
2944	1
2945	0
2946	1
2947	1
2948	2
2949	2
2950	0
2951	0
2952	1
2953	3
2954	2
2955	2
2956	3
2957	1
2958	0
2959	0
2960	1
2961	1
2962	2
2963	1
2964	0
2965	1
2966	1
2967	3
2968	1
2969	1
2970	0
2971	1
2972	0
2973	4
2974	0
2975	0
2976	1
2977	3
2978	1
2979	0
2980	0
2981	0
2982	0
2983	1
2984	3
2985	1
2986	1
2987	0
2988	0
2989	2
2990	0
2991	1
2992	2
2993	1
2994	0
2995	0
2996	0
2997	2
2998	0
2999	2
3000	1
3001	1
3002	1
3003	2
3004	0
3005	1
3006	1
3007	2
3008	2
3009	1
3010	1
3011	0
3012	0
3013	2
3014	0
3015	0
3016	1
3017	0
3018	1
3019	2
3020	1
3021	1
3022	2
3023	0
3024	1
3025	0
3026	1
3027	2
3028	1
3029	0
3030	0
3031	4
3032	0
3033	0
3034	2
3035	0
3036	2
3037	1
3038	2
3039	2
3040	2
3041	0
3042	3
3043	0
3044	2
3045	0
3046	4
3047	0
3048	2
3049	1
3050	2
3051	0
3052	2
3053	1
3054	0
3055	3
3056	1
3057	1
3058	1
3059	0
3060	4
3061	0
3062	0
3063	1
3064	1
3065	4
3066	1
3067	0
3068	0
3069	3
3070	0
3071	2
3072	2
3073	3
3074	1
3075	1
3076	3
3077	1
3078	2
3079	3
3080	0
3081	1
3082	2
3083	1
3084	1
3085	1
3086	1
3087	1
3088	0
3089	4
3090	2
3091	2
3092	1
3093	2
3094	2
3095	0
3096	3
3097	1
3098	2
3099	2
3100	2
3101	0
3102	1
3103	1
3104	1
3105	5
3106	2
3107	2
3108	2
3109	3
3110	3
3111	0
3112	1
3113	2
3114	3
3115	1
3116	1
3117	3
3118	2
3119	0
3120	0
3121	1
3122	1
3123	3
3124	5
3125	3
3126	3
3127	6
3128	6
3129	6
3130	1
3131	5
3132	2
3133	1
3134	6
3135	3
3136	0
3137	3
3138	3
3139	1
3140	3
3141	6
3142	3
3143	4
3144	4
3145	1
3146	5
3147	3
3148	5
3149	1
3150	1
3151	3
3152	2
3153	1
3154	0
3155	5
3156	3
3157	0
3158	4
3159	7
3160	4
3161	3
3162	2
3163	2
3164	5
3165	5
3166	4
3167	2
3168	3
3169	1
3170	4
3171	0
3172	3
3173	6
3174	3
3175	3
3176	1
3177	5
3178	4
3179	4
3180	5
3181	4
3182	2
3183	3
3184	3
3185	6
3186	1
3187	0
3188	2
3189	7
3190	2
3191	3
3192	3
3193	2
3194	6
3195	2
3196	5
3197	3
3198	3
3199	1
3200	1
3201	7
3202	5
3203	8
3204	4
3205	6
3206	2
3207	6
3208	3
3209	1
3210	0
3211	7
3212	8
3213	3
3214	3
3215	4
3216	7
3217	4
3218	4
3219	7
3220	4
3221	4
3222	3
3223	4
3224	1
3225	9
3226	9
3227	1
3228	4
3229	2
3230	3
3231	3
3232	6
3233	7
3234	5
3235	5
3236	5
3237	4
3238	5
3239	4
3240	9
3241	6
3242	4
3243	8
3244	4
3245	2
3246	7
3247	6
3248	5
3249	8
3250	11
3251	6
3252	11
3253	4
3254	3
3255	10
3256	6
3257	3
3258	8
3259	7
3260	7
[truncated: 62,267 more rows]
