# Supplementary material for: A high‐resolution 3D atlas of the spectrum of tuberculous and COVID‐19 lung lesions
Source: EMBO Mol Med. 2022 Oct 26;14(11):e16283. doi: 10.15252/emmm.202216283 (PMC9641421; doi:10.15252/emmm.202216283)
Supplement: Supplementary file 9 — Source Data for Figure 4 [file EMMM-14-0-s005.zip › Fig4M.py]

import seaborn as sb
import numpy as np
import pandas as pd
import matplotlib
import matplotlib.pylab as plt
from matplotlib import cm
from matplotlib.colors import ListedColormap, LinearSegmentedColormap

matplotlib.rcParams['axes.titlesize'] = 10
matplotlib.rcParams['figure.figsize'] = [6, 5]
matplotlib.rcParams['xtick.labelsize'] = 13
matplotlib.rcParams['ytick.labelsize'] = 13
matplotlib.rcParams['font.size'] = 15
matplotlib.rcParams['axes.labelsize'] = 15

df = pd.read_csv('Fig4M - hist.csv')
df['log_counts'] = np.log(df.counts)

## Need to retain all points for rainbow fill to work properly
# x = df[df.counts > 0].intensity
# y = df[df.counts > 0].log_counts

x = df.intensity
y = df.log_counts

# Functions for horizontal gradient fills
# from https://stackoverflow.com/questions/11564273/matplotlib-continuous-colormap-fill-between-two-lines/29656697
def rect(ax, x, y, w, h, c,**kwargs):
    #Varying only in x
    if len(c.shape) is 1:
        rect = plt.Rectangle((x, y), w, h, color=c, ec=c,**kwargs)
        ax.add_patch(rect)
    #Varying in x and y
    else:
        #Split into a number of bins
        N = c.shape[0]
        hb = h/float(N); yl = y
        for i in range(N):
            yl += hb
            rect = plt.Rectangle((x, yl), w, hb, 
                                 color=c[i,:], ec=c[i,:],**kwargs)
            ax.add_patch(rect)

#Fill a contour between two lines
def rainbow_fill_between(ax, X, Y1, Y2, colors=None, 
                         cmap=plt.get_cmap("Blues"),**kwargs):
    plt.plot(X,Y1,lw=0)  # Plot so the axes scale correctly

    dx = X[1]-X[0]
    N  = X.size

    #Pad a float or int to same size as x
    if (type(Y2) is float or type(Y2) is int):
        Y2 = np.array([Y2]*N)

    #No colors -- specify linear
    if colors is None:
        colors = []
        for n in range(N):
            colors.append(cmap(n/float(N)))
    #Varying only in x
    elif len(colors.shape) is 1:
        colors = cmap((colors-colors.min())
                      /(colors.max()-colors.min()))
    #Varying only in x and y
    else:
        cnp = np.array(colors)
        colors = np.empty([colors.shape[0],colors.shape[1],4])
        for i in range(colors.shape[0]):
            for j in range(colors.shape[1]):
                colors[i,j,:] = cmap((cnp[i,j]-cnp[:,:].min())
                                    /(cnp[:,:].max()-cnp[:,:].min()))

    colors = np.array(colors)

    #Create the patch objects
    for (color,x,y1,y2) in zip(colors,X,Y1,Y2):
        rect(ax,x,y2,dx,y1-y2,color,**kwargs)

# Custom blue-purple-red gradient to match calcium nodule colours and 
# because VGStudio doesn't know about perceptually uniform colour maps.
bpr  = np.empty([256,4])
bpr[:,0] = np.linspace(0,1,256)
bpr[:,1] = 0
bpr[:,2] = np.linspace(1,0,256)
bpr[:,3] = 1

BuPuRd = ListedColormap(bpr)
colours = np.linspace(0,100, 65535)

# Make graph
fig, axs =plt.subplots(1,1)

threshold = 11502.1 # iso above with roi was made and split into nodules

y2 = [0]*len(y)
plt.ylim([0,12])
plt.xlim([0,65535])
plt.ylabel('log(counts)',size=14)


xlabels = ['{:,.1f}'.format(x) for x in axs.get_xticks()/10000]
axs.set_xticklabels(xlabels)
axs.set_xlabel('Intensity (×10⁴)',fontsize=14)

# Show segmentation threshold
axs.axvline(threshold,color='gray')
axs.arrow(threshold,9,5000,0,head_width=0.4,head_length=1300,color='gray',shape='full')
axs.annotate('≥ 11502',(12000,9.3),color='gray',fontsize=12)

# Show approximate calcium range
arr_head_len = 1300
calcium=44000
carange=65535-arr_head_len-calcium
axs.arrow(calcium,3,carange,0,head_width=0.4,head_length=arr_head_len,color='black')
axs.arrow(65535-arr_head_len+arr_head_len,3,-carange,0,head_width=0.4,head_length=arr_head_len,color='black')
axs.annotate('Calcium\nnodules',(50000,3.2),color='black',fontsize=12)

# Show approximate cut-off between paraffin and soft-tissue
paraffin=24000
axs.arrow(0,4,paraffin,0,head_width=0.4,head_length=arr_head_len,color='black')
axs.arrow(paraffin+arr_head_len,4,-paraffin,0,head_width=0.4,head_length=arr_head_len,color='black')
axs.annotate('Paraffin/soft-tissue',(15000,3.2),color='black',fontsize=12)

# For easier maniplation in Coreldraw after converting histogram to bitmap
plt.savefig(f'Fig4M-nohistogram.svg',transparent=True)

# Fill histogram with blue-purple-red gradient
rainbow_fill_between(axs,x,y,y2,colors=colours,cmap=BuPuRd)

# Save as png and svg
plt.savefig(f'Fig4M.svg',transparent=True)
plt.savefig(f'Fig4M.png',transparent=True)
