# Supplementary material for: A high‐resolution 3D atlas of the spectrum of tuberculous and COVID‐19 lung lesions
Source: EMBO Mol Med. 2022 Oct 26;14(11):e16283. doi: 10.15252/emmm.202216283 (PMC9641421; doi:10.15252/emmm.202216283)
Supplement: Supplementary file 9 — Source Data for Figure 4 [file EMMM-14-0-s005.zip › FIg4N - mycetoma_calcium.csv]

	Probability	Radius [mm]	Diameter [mm]	Center x [mm]	Center y [mm]	Center z [mm]	Volume [mm³]	Voxel	Surface [mm²]	Classification	Gap [mm]	Compactness	Sphericity	Pos. x [mm]	Pos. y [mm]	Pos. z [mm]	Projected size x [mm]	Projected size y [mm]	Projected size z [mm]	PCA deviation 1 [mm]	PCA deviation 2 [mm]	PCA deviation 3 [mm]	PCA max. deviation ratio [%]	PCA min. deviation ratio [%]	Min. gray value	Max. gray value	Mean gray value	Deviation of gray values	Label	Min. thickness [mm]	Max. thickness [mm]	Mean thickness [mm]	Relative diameter	Cut surface [mm²]	Min. edge distance (inside) [mm]	Min. edge distance (outside) [mm]	Max. edge distance (cut) [mm]	Projected area (yz-plane) [mm²]	Projected area (xz-plane) [mm²]	Projected area (xy-plane) [mm²]	Description	Image	Focused image	Captures	Tolerance status
0	2110.7	1.3213	2.6426	-1.1288	0.1985	7.6634	2.2178	115863	25.557		-0.452	0.23	0.32	-1.8295	0.6004	8.0864	1.6318	2.3941	1.9528	0.5201	0.3506	0.2839	39.3598	21.4866	11502	65535	34102	21290	220									2.9578	2.1603	2.5993		Off	Off	0	No tolerance
1	2098.09	0.8444	1.6889	-0.4191	1.6331	9.1081	0.3619	18906	6.6089		-0.6342	0.14	0.37	-0.4593	1.207	8.784	0.9897	1.0433	1.5247	0.3034	0.2029	0.1684	35.9306	19.9378	11502	65535	32079	21226	106									0.9885	0.8209	0.7104		Off	Off	0	No tolerance
2	1859.44	0.9441	1.8883	-2.0669	-1.1012	9.8641	1.1407	59594	12.5295		0.1487	0.32	0.42	-2.6636	-1.8033	9.9911	1.2439	1.7388	1.5515	0.3361	0.3213	0.2411	35.6017	25.5411	11502	65535	28448	19982	216									1.7918	1.3855	1.4508		Off	Off	0	No tolerance
3	1652.82	0.467	0.934	0.33	1.9511	8.6838	0.041	2143	1.185		-0.3936	0.1	0.49	0.1635	1.963	8.7959	0.8694	0.4146	0.5484	0.1333	0.1116	0.0835	28.5528	17.8795	11502	65535	29699	18840	158									0.151	0.2685	0.1605		Off	Off	0	No tolerance
4	1008.52	0.1127	0.2255	7.9083	-1.6116	-7.905	0.0022	114	0.1302		1.2693	0.36	0.62	7.9001	-1.6696	-7.8443	0.1337	0.214	0.1873	0.0486	0.0372	0.0286	43.1336	25.3961	11504	65535	23731	14716	40									0.0267	0.02	0.0204		Off	Off	0	No tolerance
5	665.76	0.2132	0.4263	6.5766	0.5886	4.647	0.0072	374	0.3377		0.5597	0.18	0.53	6.6403	0.7622	4.6211	0.3745	0.3879	0.2006	0.0823	0.058	0.0399	38.6122	18.7341	11511	59794	21152	11957	133									0.0519	0.0458	0.0719		Off	Off	0	No tolerance
6	662.17	0.6066	1.2132	-0.8752	1.7292	8.4373	0.0976	5097	3.6995		-0.6342	0.1	0.28	-1.0479	1.659	8.5286	0.8694	0.5484	1.177	0.2773	0.1595	0.0871	45.7164	14.3595	11502	65535	20941	11925	28									0.4147	0.5599	0.3234		Off	Off	0	No tolerance
7	544.66	0.2396	0.4793	7.1969	0.2244	0.155	0.0111	582	0.5538		-0.0487	0.19	0.44	7.3268	0.0667	0.2496	0.4012	0.3745	0.3478	0.0979	0.0786	0.0517	40.8655	21.5706	11502	65535	18176	10815	182									0.0667	0.0733	0.105		Off	Off	0	No tolerance
8	543.98	0.2614	0.5228	6.4328	1.2142	5.6152	0.0079	414	0.4007		0.2146	0.11	0.48	6.6322	1.1383	5.6865	0.4815	0.321	0.2675	0.0856	0.0577	0.0483	32.7606	18.4677	11513	60907	18931	10808	199									0.0524	0.0787	0.0674		Off	Off	0	No tolerance
9	489.35	0.1027	0.2055	4.9238	0.3252	3.5172	0.0021	109	0.1159		0.9045	0.46	0.68	4.9383	0.3937	3.4595	0.1605	0.2006	0.1739	0.0439	0.0392	0.0273	42.7288	26.5361	11504	56064	20479	10251	93									0.0256	0.0213	0.0254		Off	Off	0	No tolerance
10	328.93	0.2377	0.4754	2.8054	1.8932	8.5147	0.0085	442	0.3664		1.7771	0.15	0.55	2.8798	1.8518	8.6422	0.4548	0.214	0.321	0.1027	0.0545	0.038	43.2136	15.9769	11502	44275	19275	8404	11									0.0465	0.0862	0.0619		Off	Off	0	No tolerance
11	252.89	0.1242	0.2484	7.9705	-1.1542	-1.4789	0.0023	122	0.1388		0.2366	0.29	0.61	7.9786	-1.0584	-1.5325	0.1471	0.2408	0.1873	0.0513	0.0387	0.0273	41.3413	22.0107	11513	44723	17749	7369	222									0.0295	0.0209	0.0256		Off	Off	0	No tolerance
12	243.22	0.0985	0.197	6.7603	0.0191	0.3049	0.0018	96	0.1088		0.1156	0.46	0.67	6.6818	0.0435	0.3026	0.2006	0.1872	0.1605	0.0415	0.0334	0.0305	42.191	30.9538	11522	42252	18101	7227	32									0.0197	0.0202	0.0213		Off	Off	0	No tolerance
13	221.21	0.3329	0.6659	1.0304	0.0989	-8.1835	0.02	1046	0.9445		-0.1613	0.13	0.38	1.1492	0.0958	-8.2419	0.3745	0.6554	0.4681	0.1459	0.0956	0.0529	43.8173	15.8914	11505	50069	17418	6892	63									0.1547	0.122	0.1479		Off	Off	0	No tolerance
14	177.32	0.1331	0.2662	7.8575	-0.5717	-0.6803	0.0027	143	0.1603		0.0264	0.28	0.59	7.8968	-0.47	-0.7172	0.214	0.214	0.2274	0.0578	0.0381	0.0294	43.4399	22.0901	11523	40057	16849	6171	43									0.0302	0.0286	0.0265		Off	Off	0	No tolerance
15	160.25	0.2935	0.587	7.6245	0.2077	-0.0721	0.0124	649	0.6698		-0.0487	0.12	0.39	7.7078	0.1415	0.0864	0.5216	0.3611	0.535	0.1341	0.0667	0.0567	45.6916	19.3052	11508	44151	16237	5866	81									0.0953	0.1088	0.1014		Off	Off	0	No tolerance
16	123.28	0.3079	0.6158	8.0257	-0.1779	-0.4929	0.0091	478	0.551		-0.2264	0.07	0.38	8.0666	-0.1931	-0.5007	0.2408	0.5885	0.3745	0.1482	0.0813	0.0462	48.1226	15.0038	11506	48908	15145	5145	18									0.0986	0.063	0.0825		Off	Off	0	No tolerance
17	102.08	0.0877	0.1754	-0.098	1.2026	8.269	0.0014	74	0.0902		0.0503	0.5	0.68	-0.1109	1.2356	8.2164	0.1471	0.1739	0.1605	0.0364	0.0336	0.027	41.471	30.8318	11553	31962	15662	4682	64									0.0179	0.0208	0.0215		Off	Off	0	No tolerance
18	95.89	0.0864	0.1728	-2.0289	-1.0459	-4.6303	0.0013	69	0.0887		0.7476	0.49	0.66	-2.0811	-1.0204	-4.5814	0.107	0.1739	0.1471	0.0373	0.0331	0.0251	43.2305	29.0135	11555	29731	15973	4538	76									0.0168	0.014	0.0154		Off	Off	0	No tolerance
19	90.07	0.0774	0.1548	6.812	-0.7259	-8.2841	0.001	54	0.0744		1.0149	0.53	0.66	6.8242	-0.6656	-8.2915	0.1605	0.1471	0.1471	0.0328	0.0299	0.0244	42.4178	31.531	11557	26913	15853	4398	59									0.0145	0.0172	0.0175		Off	Off	0	No tolerance
20	85.8	0.2994	0.5987	4.7121	-0.9783	3.3329	0.007	366	0.5152		-0.173	0.06	0.34	4.5848	-1.1925	3.3102	0.4146	0.4949	0.2809	0.165	0.0538	0.0399	55.1267	13.3216	11503	40608	13454	4292	6									0.0814	0.0682	0.0835		Off	Off	0	No tolerance
21	81.34	0.0791	0.1583	3.7628	-1.1254	-2.6732	0.001	53	0.073		0.5644	0.49	0.67	3.8003	-1.0887	-2.6388	0.1605	0.1471	0.1204	0.0338	0.0287	0.0241	42.7306	30.4984	11546	27649	15605	4179	88									0.0132	0.0148	0.0186		Off	Off	0	No tolerance
22	76.69	0.3849	0.7698	0.1503	-1.7507	-7.3546	0.0283	1479	1.4941		-0.2416	0.12	0.3	0.3031	-1.9122	-7.4026	0.4949	0.6153	0.6821	0.1721	0.1164	0.098	44.7095	25.4589	11507	40470	15311	4058	72									0.2	0.2238	0.1796		Off	Off	0	No tolerance
23	75.59	0.1204	0.2408	8.1245	-0.138	-0.6644	0.0016	82	0.1159		-0.2264	0.21	0.56	8.0763	-0.1149	-0.7404	0.1605	0.214	0.1605	0.0548	0.0297	0.0284	45.55	23.6157	11509	30636	14911	4029	50									0.0216	0.0182	0.0204		Off	Off	0	No tolerance
24	75.18	0.2198	0.4396	-0.4692	1.4973	8.0076	0.0052	272	0.3106		-0.1913	0.12	0.47	-0.4617	1.4861	8.1347	0.2675	0.4414	0.2274	0.0996	0.0443	0.0349	45.3005	15.875	11505	37212	13817	4018	62									0.049	0.0372	0.0635		Off	Off	0	No tolerance
25	74.48	0.0748	0.1495	0.0203	0.861	7.9235	0.0009	46	0.0673		-0.0445	0.5	0.66	0.0488	0.8049	7.9183	0.107	0.1605	0.1337	0.0332	0.0267	0.0233	44.3864	31.1083	11512	28543	15328	3999	140									0.0127	0.01	0.0134		Off	Off	0	No tolerance
26	74.28	0.076	0.152	6.4434	1.7036	2.012	0.0009	49	0.073		0.1871	0.51	0.63	6.4199	1.7628	2.0136	0.1338	0.1338	0.1204	0.0323	0.0267	0.0257	42.4554	33.8787	11611	26818	15288	3994	239									0.0123	0.0127	0.0134		Off	Off	0	No tolerance
27	65.95	0.0842	0.1685	4.5638	-1.358	-2.0909	0.0014	72	0.0902		0.2146	0.55	0.66	4.6101	-1.3014	-2.0995	0.1605	0.1605	0.1471	0.0362	0.0338	0.0261	43.0311	30.9878	11503	28020	15089	3763	231									0.0141	0.0199	0.0213		Off	Off	0	No tolerance
28	64.89	0.1371	0.2741	2.9234	1.2413	-4.0261	0.0016	83	0.1131		-0.145	0.15	0.58	2.8944	1.3607	-4.0435	0.1471	0.2809	0.1337	0.0555	0.0296	0.0249	40.4617	18.1764	11580	27390	15173	3733	190									0.0193	0.0157	0.0259		Off	Off	0	No tolerance
29	63.49	0.0778	0.1555	6.7907	1.2049	5.1928	0.001	52	0.0716		0.2146	0.51	0.67	6.7338	1.2383	5.198	0.1605	0.1471	0.1204	0.0329	0.0273	0.0263	42.3409	33.8817	11592	26708	15141	3692	15									0.0127	0.0147	0.0154		Off	Off	0	No tolerance
30	60.07	0.0669	0.1338	4.9899	1.4273	1.0244	0.0007	36	0.0558		0.1623	0.55	0.68	4.9504	1.3873	1.0322	0.107	0.1204	0.107	0.0292	0.0255	0.0214	43.6634	31.936	11645	25190	15297	3592	14									0.0091	0.0098	0.0111		Off	Off	0	No tolerance
31	57.38	0.0679	0.1359	5.5692	-0.5427	4.3859	0.0008	41	0.0587		0.7577	0.6	0.7	5.5326	-0.571	4.4224	0.107	0.1204	0.1204	0.0291	0.0261	0.0243	42.8345	35.7743	11626	24681	14984	3510	188									0.01	0.0114	0.0111		Off	Off	0	No tolerance
32	53.77	0.1886	0.3772	0.3082	-2.0992	-7.068	0.0057	298	0.375		-0.0955	0.2	0.41	0.3757	-2.0466	-7.1719	0.2541	0.2943	0.3611	0.0927	0.0535	0.0449	49.1677	23.8039	11510	33760	14204	3398	69									0.0642	0.0569	0.0458		Off	Off	0	No tolerance
33	52.86	0.1027	0.2055	6.6398	1.5575	2.2838	0.0014	75	0.0959		0.1871	0.32	0.64	6.6521	1.4897	2.3428	0.1471	0.1872	0.1605	0.0489	0.0283	0.0243	47.6353	23.665	11515	23684	15002	3369	96									0.0172	0.017	0.0204		Off	Off	0	No tolerance
34	52.76	0.0985	0.197	-0.027	-1.1375	-6.9259	0.0012	63	0.0844		-0.0555	0.3	0.65	-0.0372	-1.0774	-6.9113	0.1605	0.1872	0.1471	0.043	0.0274	0.0246	43.698	24.9942	11523	25184	15493	3366	230									0.0165	0.0184	0.0231		Off	Off	0	No tolerance
35	51.61	0.0867	0.1734	0.7943	0.0585	-8.0866	0.0008	42	0.063		-0.1613	0.29	0.66	0.8205	0.0029	-8.0437	0.1605	0.1605	0.107	0.0354	0.027	0.0205	40.8743	23.6716	11511	24922	15082	3329	149									0.0106	0.0109	0.0141		Off	Off	0	No tolerance
36	48.19	0.0735	0.1471	-0.8472	1.9743	9.1494	0.0007	34	0.0587		-0.369	0.39	0.62	-0.843	1.9953	9.0912	0.107	0.107	0.1471	0.0331	0.0235	0.0216	45.0038	29.3875	11520	24700	15007	3217	113									0.0102	0.0114	0.0093		Off	Off	0	No tolerance
37	47.11	0.0712	0.1425	7.9933	0.2314	-0.4374	0.0007	39	0.0601		0.0351	0.49	0.66	7.9985	0.2854	-0.4579	0.107	0.1337	0.1204	0.0296	0.0264	0.0231	41.5428	32.4665	11533	23946	14655	3181	111									0.0104	0.0104	0.0114		Off	Off	0	No tolerance
38	45.8	0.124	0.2481	-1.0138	1.9778	9.307	0.0019	101	0.1231		-0.2529	0.24	0.61	-0.9317	1.9345	9.2947	0.2675	0.1337	0.1471	0.0595	0.0299	0.0267	47.994	21.5354	11550	24143	15012	3136	45									0.0116	0.0284	0.0265		Off	Off	0	No tolerance
40	45.6	0.0966	0.1933	-1.9208	0.9202	-5.3302	0.0015	79	0.1016		0.1869	0.4	0.63	-1.9387	0.9629	-5.2602	0.1605	0.1873	0.1605	0.0386	0.0337	0.0276	39.9114	28.6089	11503	25245	14868	3129	52									0.0206	0.0174	0.0197		Off	Off	0	No tolerance
41	44.9	0.1875	0.3749	-0.1588	-1.7204	-6.8003	0.0034	179	0.219		-0.0184	0.12	0.5	-0.2145	-1.7829	-6.7455	0.2675	0.2809	0.3076	0.088	0.0393	0.0344	46.9329	18.3552	11502	27495	14525	3105	201									0.0377	0.0424	0.0381		Off	Off	0	No tolerance
42	41.52	0.0681	0.1361	4.2254	-0.0019	-5.416	0.0008	41	0.0587		0.3771	0.59	0.7	4.2303	0.0326	-5.4613	0.1605	0.1204	0.1204	0.0288	0.0266	0.0236	42.2947	34.6533	11549	23604	14584	2986	193									0.0111	0.0129	0.0148		Off	Off	0	No tolerance
44	38.96	0.101	0.202	-0.2258	-1.8286	-7.0385	0.0012	64	0.0887		-0.0184	0.28	0.62	-0.1984	-1.7824	-7.076	0.1605	0.1605	0.1605	0.0413	0.0314	0.024	40.8502	23.8164	11503	22867	14617	2893	205									0.0159	0.0174	0.0168		Off	Off	0	No tolerance
45	37.4	0.1547	0.3095	-1.3439	1.2439	-5.7344	0.0048	253	0.2433		0.0857	0.31	0.57	-1.4351	1.1642	-5.807	0.2675	0.2809	0.1739	0.0653	0.0618	0.0304	42.2218	19.6246	11510	23479	14878	2834	60									0.0327	0.039	0.054		Off	Off	0	No tolerance
46	34.57	0.1162	0.2325	5.6438	-2.3604	-5.9807	0.0011	59	0.1002		1.251	0.17	0.52	5.6569	-2.3641	-5.9733	0.107	0.1605	0.214	0.063	0.0283	0.0227	54.2398	19.4925	11542	28115	14364	3233	196									0.0168	0.0186	0.0132		Off	Off	0	No tolerance
48	31.5	0.1001	0.2002	0.4049	-1.8868	-7.3066	0.0014	72	0.0902		-0.1923	0.33	0.66	0.4302	-1.9284	-7.2535	0.1605	0.1471	0.1873	0.0441	0.0298	0.0243	44.0463	24.3191	11528	22635	14255	2601	73									0.0177	0.0233	0.0206		Off	Off	0	No tolerance
49	31.2	0.0695	0.139	5.6086	-1.39	4.6718	0.0006	32	0.0515		0.7577	0.44	0.68	5.5967	-1.4455	4.6712	0.107	0.1471	0.107	0.0289	0.0247	0.0209	41.6402	30.1379	11505	20539	14037	2588	122									0.0102	0.0089	0.012		Off	Off	0	No tolerance
50	30.14	0.0626	0.1251	-1.5339	1.8614	8.6344	0.0006	31	0.0501		0.0309	0.58	0.68	-1.5113	1.8352	8.5973	0.107	0.1204	0.1204	0.028	0.0246	0.0201	44.7408	32.1951	11503	21506	14100	2544	85									0.0097	0.0118	0.0118		Off	Off	0	No tolerance
53	28.67	0.0746	0.1492	-0.5448	-1.4068	-7.5974	0.0009	46	0.0673		-0.0285	0.51	0.66	-0.5338	-1.3822	-7.553	0.1605	0.1204	0.1337	0.0328	0.0271	0.023	43.9215	30.8869	11508	20909	14248	2481	101									0.0125	0.015	0.017		Off	Off	0	No tolerance
54	27.52	0.0626	0.1252	0.2783	1.2115	8.279	0.0006	32	0.053		0.1098	0.6	0.66	0.2602	1.2582	8.2865	0.107	0.1204	0.1204	0.0265	0.0239	0.0232	42.3263	36.9964	11506	20105	13805	2431	168									0.0088	0.01	0.0104		Off	Off	0	No tolerance
55	27.28	0.1001	0.2002	0.1319	-1.3195	-7.2282	0.0012	64	0.0916		-0.0353	0.29	0.6	0.1723	-1.3445	-7.2198	0.1605	0.1337	0.1605	0.0463	0.0305	0.0238	46.2755	23.7777	11570	21788	14227	2420	103									0.0145	0.0182	0.0182		Off	Off	0	No tolerance
56	26.68	0.0724	0.1449	-0.0596	1.014	8.1154	0.0007	39	0.0601		0.0248	0.47	0.66	-0.072	1.0354	8.0751	0.1471	0.1337	0.1204	0.0295	0.0264	0.0232	40.7544	32.0265	11525	19752	13823	2394	51									0.0111	0.0136	0.0134		Off	Off	0	No tolerance
58	24.04	0.0875	0.175	7.9442	0.054	-0.2152	0.0011	58	0.0816		-0.0246	0.4	0.64	7.9921	0.071	-0.2116	0.1471	0.1605	0.1471	0.035	0.0314	0.0255	39.9687	29.1165	11545	20215	13907	2272	58									0.014	0.0156	0.0163		Off	Off	0	No tolerance
59	22.86	0.0867	0.1734	-0.8407	1.4871	9.3282	0.0007	39	0.0687		-0.4337	0.27	0.58	-0.8152	1.4313	9.3711	0.1605	0.1739	0.1337	0.0402	0.0256	0.0196	46.3288	22.6069	11513	21554	13817	2215	42									0.0136	0.012	0.0138		Off	Off	0	No tolerance
60	22.54	0.0775	0.155	-0.2384	1.3549	8.6715	0.0008	41	0.0673		-0.3737	0.4	0.61	-0.2189	1.408	8.6921	0.1605	0.1204	0.1471	0.0354	0.0233	0.023	45.6948	29.6437	11535	19657	13997	2200	197									0.0109	0.015	0.0136		Off	Off	0	No tolerance
64	19.89	0.2218	0.4436	-0.2021	-1.6559	-7.3424	0.0036	187	0.2648		-0.2416	0.08	0.43	-0.2483	-1.5566	-7.273	0.1605	0.3745	0.3477	0.1166	0.048	0.032	52.5662	14.438	11503	20583	13638	2067	80									0.0508	0.0347	0.0403		Off	Off	0	No tolerance
66	19.35	0.1588	0.3176	-0.3999	-1.502	-7.4882	0.0031	163	0.1875		-0.0907	0.19	0.55	-0.401	-1.4242	-7.5076	0.2408	0.2943	0.1873	0.0667	0.0368	0.0348	42.0289	21.9404	11507	21379	13977	2039	90									0.0343	0.0272	0.0377		Off	Off	0	No tolerance
70	17.75	0.0791	0.1583	-0.5213	-1.4761	-6.9354	0.0007	34	0.0544		-0.0318	0.31	0.67	-0.5635	-1.4674	-6.8985	0.0803	0.1337	0.1471	0.0342	0.0229	0.0202	43.2666	25.5465	11593	19107	13793	1953	214									0.012	0.0091	0.0086		Off	Off	0	No tolerance
73	17.36	0.2301	0.4602	-1.643	-1.1905	-6.0608	0.0029	154	0.219		0.3964	0.06	0.45	-1.7112	-1.1858	-6.0381	0.428	0.3344	0.2541	0.1162	0.037	0.0219	50.4939	9.5333	11521	20915	13717	1931	87									0.0327	0.0397	0.0512		Off	Off	0	No tolerance
74	17.0	0.0638	0.1275	-1.1548	1.4276	8.0949	0.0006	32	0.0501		-0.1352	0.56	0.7	-1.1817	1.3895	8.119	0.107	0.1204	0.1204	0.0281	0.0243	0.0215	44.0572	33.7577	11513	18787	13423	1911	164									0.0097	0.0107	0.0123		Off	Off	0	No tolerance
75	16.51	0.0733	0.1465	-0.6711	1.8113	10.8856	0.0007	39	0.063		0.8864	0.45	0.63	-0.6307	1.7864	10.894	0.107	0.1204	0.1605	0.0321	0.0256	0.022	43.8054	30.0731	11544	18544	13633	1883	4									0.0116	0.0123	0.0097		Off	Off	0	No tolerance
77	15.9	0.072	0.1441	-0.9905	0.3303	6.6816	0.0006	32	0.0515		-0.3931	0.39	0.68	-0.9495	0.3639	6.6479	0.107	0.107	0.1204	0.0326	0.0221	0.0203	45.2761	28.1797	11519	18297	13555	1848	5									0.0088	0.01	0.0089		Off	Off	0	No tolerance
80	14.48	0.135	0.2701	-0.144	-1.5134	-7.0505	0.002	103	0.156		-0.0348	0.19	0.49	-0.0969	-1.4877	-7.1161	0.2006	0.1739	0.2541	0.074	0.0357	0.0275	54.7762	20.3649	11502	21329	13332	1866	213									0.0234	0.0313	0.0215		Off	Off	0	No tolerance
81	14.42	0.1157	0.2314	-2.8481	-1.3728	-3.8643	0.002	107	0.1317		-0.0665	0.32	0.59	-2.7493	-1.4012	-3.861	0.2675	0.1605	0.1872	0.0463	0.0416	0.027	40.0584	23.3619	11524	18354	13623	1760	70									0.0193	0.0281	0.0252		Off	Off	0	No tolerance
83	14.27	0.2306	0.4611	-0.506	-1.4661	-6.6581	0.0045	234	0.2877		-0.0318	0.09	0.46	-0.4963	-1.4073	-6.6613	0.2274	0.3879	0.3745	0.1112	0.0396	0.0342	48.2301	14.815	11508	18816	13466	1750	209									0.0531	0.0474	0.0458		Off	Off	0	No tolerance
84	14.18	0.0946	0.1892	-2.1625	0.2985	-6.3633	0.0009	46	0.0687		0.0274	0.25	0.65	-2.2144	0.3393	-6.4177	0.1605	0.1471	0.1337	0.043	0.0244	0.0221	45.5169	23.3151	11821	19220	13881	1745	229									0.0127	0.0134	0.0138		Off	Off	0	No tolerance
89	11.5	0.1841	0.3683	-1.3166	-0.1226	-6.4287	0.0033	170	0.2161		0.0955	0.12	0.49	-1.3177	-0.2669	-6.3554	0.1337	0.321	0.3076	0.0973	0.0396	0.0255	52.8313	13.8494	11510	18476	13318	1571	136									0.0453	0.0309	0.0313		Off	Off	0	No tolerance
90	11.32	0.1181	0.2363	-1.9858	0.4459	-6.2947	0.002	106	0.136		0.0274	0.29	0.57	-2.0646	0.4146	-6.235	0.1605	0.2006	0.2006	0.0517	0.0381	0.0258	43.7648	21.84	11519	17631	13532	1559	238									0.0236	0.025	0.0233		Off	Off	0	No tolerance
92	11.24	0.1863	0.3726	-2.898	-1.47	-4.0729	0.0028	145	0.186		-0.0665	0.1	0.51	-2.7696	-1.4796	-3.953	0.2809	0.1739	0.2809	0.0937	0.0359	0.0214	50.282	11.5088	11504	18301	13398	1553	66									0.0317	0.0333	0.036		Off	Off	0	No tolerance
94	10.64	0.0696	0.1391	-1.0511	1.9711	8.9593	0.0006	31	0.0515		-0.1821	0.42	0.66	-1.0791	1.9697	9.0017	0.1471	0.107	0.107	0.0305	0.0233	0.0198	43.8734	28.5258	11578	17208	13142	1512	195									0.0075	0.0109	0.01		Off	Off	0	No tolerance
95	10.31	0.0791	0.1583	-2.9193	0.3662	-4.3377	0.0007	39	0.0587		0.0076	0.36	0.68	-2.8762	0.3414	-4.3844	0.107	0.107	0.1337	0.0324	0.0277	0.02	40.9564	25.3001	11526	17423	13208	1488	174									0.0088	0.0127	0.0097		Off	Off	0	No tolerance
97	9.53	0.1824	0.3648	-1.5218	0.3512	-5.5624	0.0029	154	0.2619		0.0695	0.12	0.38	-1.5366	0.4801	-5.5596	0.2675	0.2809	0.3076	0.0831	0.0578	0.0369	45.5776	20.244	11503	19325	12967	1700	187									0.0435	0.044	0.0428		Off	Off	0	No tolerance
101	8.95	0.1031	0.2061	-2.2114	0.171	-4.5292	0.0009	47	0.0787		0.3482	0.2	0.57	-2.2454	0.1371	-4.5748	0.107	0.1605	0.1873	0.041	0.0319	0.0182	39.7288	17.6778	11510	17429	12938	1386	134									0.0172	0.0125	0.0122		Off	Off	0	No tolerance
102	8.67	0.1331	0.2662	-0.9176	1.6396	9.4378	0.0009	45	0.0816		-0.3798	0.09	0.54	-0.9288	1.6296	9.3983	0.1605	0.2274	0.1739	0.0745	0.0214	0.016	55.9739	12.0109	11537	16646	13509	1365	120									0.0184	0.0145	0.0166		Off	Off	0	No tolerance
104	8.64	0.2862	0.5725	0.4647	1.4386	8.943	0.0042	221	0.3306		-0.2108	0.04	0.38	0.4826	1.3936	9.1484	0.2675	0.214	0.5484	0.1423	0.0412	0.0307	49.7059	10.7104	11513	19500	12862	1424	154									0.0621	0.058	0.032		Off	Off	0	No tolerance
113	6.87	0.1001	0.2002	-0.434	-1.1654	-7.5186	0.0007	37	0.0644		0.0808	0.17	0.6	-0.4601	-1.2051	-7.5102	0.1471	0.1873	0.1337	0.049	0.0217	0.017	48.9607	16.9747	11507	16102	13034	1215	110									0.0136	0.0113	0.0125		Off	Off	0	No tolerance
120	5.78	0.1142	0.2283	-0.2227	1.5813	8.1064	0.0011	59	0.1059		-0.0555	0.18	0.5	-0.2483	1.6149	8.0868	0.2006	0.2006	0.2006	0.0625	0.0325	0.021	54.7901	18.3806	11553	18316	12933	1397	48									0.017	0.0209	0.0231		Off	Off	0	No tolerance
123	5.56	0.0733	0.1465	-2.9576	-0.1897	-4.6294	0.0006	33	0.0587		0.3451	0.38	0.61	-2.9843	-0.1417	-4.6566	0.1605	0.1471	0.107	0.0344	0.0238	0.0191	46.959	26.1395	11517	15704	12837	1093	117									0.0097	0.0104	0.0141		Off	Off	0	No tolerance
126	5.44	0.1314	0.2628	-0.1076	-1.2802	-7.312	0.0016	81	0.1445		-0.0042	0.16	0.45	-0.0396	-1.285	-7.3014	0.2006	0.1739	0.2006	0.0634	0.0433	0.0221	48.2649	16.799	11531	17132	12735	1348	102									0.0249	0.0213	0.0275		Off	Off	0	No tolerance
128	5.23	0.3314	0.6629	-1.6135	1.0787	-4.8171	0.0132	692	0.6984		0.0349	0.09	0.39	-1.6062	0.7703	-4.8351	0.3076	0.6554	0.4414	0.1546	0.0936	0.0345	46.6492	10.4127	11505	17278	12826	1060	246									0.1825	0.0651	0.0977		Off	Off	0	No tolerance
129	5.22	0.108	0.216	-0.2341	0.8294	-7.3043	0.0015	76	0.1188		-0.0818	0.28	0.52	-0.256	0.8381	-7.2895	0.1605	0.1605	0.2006	0.0495	0.0355	0.0258	45.8128	23.876	11508	15731	12638	1059	215									0.0204	0.0206	0.0186		Off	Off	0	No tolerance
133	4.83	0.3397	0.6794	-0.1872	0.5023	-7.147	0.0121	632	0.8372		-0.2463	0.07	0.3	-0.0597	0.5576	-7.3193	0.428	0.6286	0.4414	0.1389	0.0895	0.0577	40.902	16.9887	11504	17671	12618	1019	53									0.1181	0.0986	0.1317		Off	Off	0	No tolerance
135	4.74	0.0824	0.1649	-1.4692	1.2705	-6.2632	0.0007	36	0.0615		0.3069	0.29	0.61	-1.4439	1.3263	-6.2619	0.1338	0.1471	0.107	0.0383	0.0224	0.0197	46.3945	23.8433	11513	15619	12768	1009	175									0.0113	0.0102	0.012		Off	Off	0	No tolerance
136	4.63	0.1295	0.259	-1.5274	-0.0789	-5.843	0.0022	113	0.1589		-0.0566	0.24	0.51	-1.5347	-0.039	-5.872	0.2675	0.1873	0.1605	0.0568	0.0407	0.0271	43.8189	20.9049	11510	15504	12740	997	141									0.0204	0.0277	0.0335		Off	Off	0	No tolerance
137	4.6	0.0824	0.1649	-2.706	-0.9878	-5.2451	0.0007	37	0.0644		0.4972	0.3	0.6	-2.7484	-0.9662	-5.2114	0.107	0.1605	0.1337	0.0333	0.027	0.0202	40.4327	24.5035	11539	15038	12777	994	192									0.0123	0.0093	0.0109		Off	Off	0	No tolerance
138	4.59	0.2973	0.5945	1.3216	-1.1587	-8.638	0.0054	281	0.3764		0.1599	0.05	0.39	1.1815	-1.2662	-8.7294	0.3745	0.4949	0.2675	0.1368	0.0538	0.0302	46.005	10.1616	11506	16407	12688	993	57									0.0694	0.0542	0.0646		Off	Off	0	No tolerance
145	4.34	0.9402	1.8803	3.4093	0.8906	-4.7401	0.0875	4569	3.8569		-0.4377	0.03	0.25	2.9233	0.9136	-4.4	1.7254	0.749	0.856	0.4	0.1347	0.0892	42.5494	9.4897	11502	16404	12672	966	34									0.3564	0.5776	0.5313		Off	Off	0	No tolerance
153	4.08	0.0985	0.1971	-0.3046	-1.3905	-7.3157	0.0008	41	0.0716		-0.0346	0.2	0.58	-0.2764	-1.4534	-7.3002	0.214	0.1204	0.1337	0.0494	0.0256	0.0195	50.163	19.7624	11516	15128	12667	936	99									0.0098	0.0147	0.0154		Off	Off	0	No tolerance
155	4.01	0.3536	0.7072	-3.4447	-0.8901	-5.8071	0.0045	236	0.3406		0.4661	0.02	0.39	-3.7476	-0.7714	-5.7015	0.6286	0.2943	0.3879	0.177	0.0408	0.0228	50.0648	6.4461	11521	15759	12706	936	95									0.0356	0.0723	0.0671		Off	Off	0	No tolerance
161	3.65	0.106	0.212	-0.243	-1.6798	-7.6805	0.0008	40	0.0773		-0.0598	0.15	0.52	-0.1976	-1.6395	-7.7188	0.1471	0.1471	0.1873	0.0607	0.0226	0.0211	57.2198	19.9231	11661	15198	12722	885	86									0.0131	0.0134	0.0129		Off	Off	0	No tolerance
168	3.31	0.2223	0.4446	0.0794	0.8813	-7.2736	0.0037	191	0.3535		-0.0844	0.08	0.32	0.0364	0.8521	-7.2493	0.2675	0.3478	0.428	0.1073	0.0524	0.0435	48.26	19.5884	11507	17388	12565	1091	200									0.0596	0.0497	0.0494		Off	Off	0	No tolerance
170	3.15	0.1262	0.2524	1.5739	-0.6589	-8.8589	0.0011	55	0.0973		0.1784	0.13	0.51	1.5757	-0.6913	-8.8783	0.214	0.2006	0.1471	0.0587	0.0306	0.0166	46.5328	13.182	11505	15240	12799	1017	61									0.0168	0.0188	0.0218		Off	Off	0	No tolerance
171	3.15	0.0682	0.1364	-1.6051	-0.4983	-6.1067	0.0006	31	0.0558		0.2675	0.45	0.61	-1.5916	-0.4623	-6.1287	0.107	0.1204	0.1204	0.0302	0.0235	0.0223	44.2406	32.6905	11577	14591	12564	822	115									0.0102	0.0102	0.0093		Off	Off	0	No tolerance
178	2.9	0.1032	0.2065	-2.0087	0.8644	-5.8883	0.0008	41	0.0801		0.2519	0.17	0.51	-2.0917	0.8292	-5.8979	0.214	0.1605	0.107	0.0493	0.027	0.0202	47.7351	19.5982	11513	14384	12470	790	54									0.0113	0.0165	0.0165		Off	Off	0	No tolerance
179	2.9	0.0979	0.1957	-0.8135	1.5183	7.8647	0.001	53	0.0844		-0.0911	0.26	0.58	-0.827	1.5351	7.9092	0.214	0.1204	0.1739	0.0443	0.0296	0.0209	45.2547	21.3053	11508	14565	12334	789	94									0.0122	0.02	0.0166		Off	Off	0	No tolerance
188	2.68	0.3125	0.6249	-1.3727	0.4464	-4.8714	0.0097	508	0.6927		-0.0148	0.08	0.32	-1.1592	0.4249	-5.0282	0.428	0.5484	0.4815	0.13	0.1089	0.0412	41.5914	13.1728	11510	15621	12312	759	116									0.1426	0.0907	0.1029		Off	Off	0	No tolerance
189	2.61	0.5755	1.1511	0.3936	-0.0857	-7.3628	0.0105	551	0.8315		-0.061	0.01	0.28	0.0835	-0.3343	-7.0343	0.7356	0.7624	0.8426	0.3154	0.0952	0.0318	54.806	5.5182	11502	15387	12461	789	125									0.1639	0.1537	0.0921		Off	Off	0	No tolerance
190	2.6	0.1177	0.2355	-1.7757	0.446	-4.7709	0.0016	82	0.1159		-0.0148	0.23	0.56	-1.87	0.4324	-4.738	0.214	0.1471	0.1739	0.0563	0.0303	0.0263	47.8154	22.3586	11507	14391	12435	747	202									0.017	0.0225	0.0211		Off	Off	0	No tolerance
191	2.59	0.1531	0.3062	1.134	0.1765	-7.6969	0.001	50	0.1002		-0.1432	0.06	0.47	1.0932	0.1787	-7.6859	0.1873	0.2675	0.1605	0.0847	0.021	0.0172	55.3079	11.2031	11517	14194	12421	745	148									0.0193	0.0147	0.0197		Off	Off	0	No tolerance
193	2.43	0.1519	0.3038	-1.9803	-0.2225	-6.2512	0.0018	94	0.1488		0.2675	0.12	0.48	-1.9651	-0.3032	-6.2441	0.2675	0.2274	0.2006	0.0749	0.0373	0.0195	49.3278	12.8618	11504	15398	12381	799	123									0.0279	0.0306	0.0242		Off	Off	0	No tolerance
194	2.39	0.1204	0.2408	-1.0932	-0.0663	-6.9451	0.001	53	0.0973		0.217	0.14	0.5	-1.0526	-0.0069	-6.9852	0.1605	0.2274	0.1471	0.0526	0.0314	0.0226	43.6772	18.8109	11525	14306	12377	717	252									0.0193	0.0175	0.0216		Off	Off	0	No tolerance
196	2.32	0.1053	0.2106	0.8216	0.3014	-7.6763	0.0013	67	0.1116		-0.0776	0.26	0.51	0.9016	0.3165	-7.6756	0.214	0.1873	0.1739	0.0476	0.0382	0.0188	45.2417	17.8053	11502	14016	12406	707	157									0.0184	0.0233	0.0218		Off	Off	0	No tolerance
200	2.19	0.1495	0.2991	-1.3074	-0.3025	-5.1728	0.0014	74	0.1274		-0.0626	0.1	0.48	-1.2705	-0.3113	-5.0996	0.1605	0.1337	0.2942	0.0743	0.0291	0.0255	49.6817	17.0365	11508	15179	12340	825	19									0.0259	0.0243	0.0156		Off	Off	0	No tolerance
201	2.19	0.117	0.234	4.0382	1.2719	-4.2413	0.0016	84	0.1145		-0.1685	0.24	0.58	3.9482	1.2842	-4.1872	0.214	0.1204	0.1872	0.0542	0.0311	0.0242	46.3394	20.6582	11520	14386	12366	685	21									0.0157	0.0259	0.0204		Off	Off	0	No tolerance
202	2.17	0.1124	0.2248	-1.2417	-0.3035	-5.3609	0.0009	49	0.0887		-0.0626	0.16	0.52	-1.179	-0.2635	-5.3549	0.1872	0.1471	0.1739	0.0546	0.0276	0.018	48.5565	15.9947	11531	14267	12243	682	109									0.0132	0.0156	0.019		Off	Off	0	No tolerance
205	2.11	0.2382	0.4764	3.4144	1.1942	-4.0646	0.0061	319	0.4193		-0.4377	0.11	0.39	3.4321	1.3097	-4.0564	0.321	0.3344	0.3879	0.0927	0.0688	0.0404	38.8996	16.975	11503	14966	12225	673	1									0.0567	0.0626	0.0662		Off	Off	0	No tolerance
216	1.7	0.175	0.3501	0.5714	0.0451	1.5955	0.0039	205	0.2447		2.2376	0.17	0.49	0.5163	0.0327	1.4834	0.214	0.1872	0.3344	0.0814	0.045	0.0314	46.5056	17.9289	11502	14093	12264	604	151									0.0386	0.0496	0.0293		Off	Off	0	No tolerance
217	1.69	0.3353	0.6705	-1.128	0.7777	-5.4744	0.0093	488	0.737		0.0695	0.06	0.29	-1.1271	0.7178	-5.2925	0.4548	0.5484	0.5751	0.1342	0.1166	0.0688	40.021	20.5219	11502	15419	12238	637	9									0.1089	0.1195	0.1091		Off	Off	0	No tolerance
225	1.51	0.3105	0.621	1.0989	0.481	-7.6036	0.0041	216	0.3721		-0.1432	0.03	0.33	1.2843	0.6509	-7.4616	0.3879	0.4681	0.3879	0.1639	0.0537	0.0224	52.7941	7.2101	11503	14691	12289	686	160									0.0447	0.0683	0.073		Off	Off	0	No tolerance
229	1.43	0.1226	0.2452	-0.4812	0.5433	-6.359	0.0008	44	0.0844		-0.0258	0.11	0.51	-0.505	0.5784	-6.4381	0.107	0.2006	0.2006	0.0551	0.0251	0.0188	44.9831	15.3283	11504	13761	12114	554	3									0.0179	0.0129	0.0136		Off	Off	0	No tolerance
230	1.38	0.1001	0.2002	1.5542	-1.6524	-8.7508	0.0007	38	0.0687		0.1599	0.17	0.57	1.5957	-1.6578	-8.7748	0.1605	0.1605	0.1204	0.0468	0.0231	0.0177	46.7118	17.6689	11539	14049	12307	544	49									0.0109	0.0143	0.0129		Off	Off	0	No tolerance
233	1.34	0.5877	1.1755	1.6852	0.5472	-3.8113	0.0349	1824	2.1424		0.1068	0.04	0.24	1.7242	0.4801	-3.751	0.7356	1.0433	0.6688	0.2513	0.112	0.0937	42.7582	15.9408	11502	14285	12120	536	147									0.2843	0.2222	0.2968		Off	Off	0	No tolerance
244	1.15	0.2589	0.5179	-0.4288	0.707	-6.6705	0.004	211	0.3234		-0.0265	0.06	0.38	-0.4384	0.7878	-6.8178	0.214	0.4012	0.4414	0.1292	0.0474	0.0211	49.9066	8.168	11503	13775	12189	532	33									0.0703	0.0496	0.036		Off	Off	0	No tolerance
249	1.04	0.1352	0.2703	0.1735	0.5734	-7.3015	0.0014	72	0.146		-0.076	0.13	0.41	0.1572	0.5243	-7.3543	0.214	0.2541	0.2006	0.0622	0.0479	0.0238	46.0148	17.6373	11513	14374	12274	670	139									0.0216	0.0231	0.0292		Off	Off	0	No tolerance
251	1.04	0.2538	0.5075	2.5359	0.9035	-3.5907	0.0036	186	0.2719		-0.1499	0.05	0.41	2.5368	0.8386	-3.5745	0.3611	0.428	0.2408	0.1173	0.0428	0.0259	46.2227	10.2073	11503	13582	12108	482	235									0.0512	0.0404	0.051		Off	Off	0	No tolerance
