# Supplementary material for: A high‐resolution 3D atlas of the spectrum of tuberculous and COVID‐19 lung lesions
Source: EMBO Mol Med. 2022 Oct 26;14(11):e16283. doi: 10.15252/emmm.202216283 (PMC9641421; doi:10.15252/emmm.202216283)
Supplement: Supplementary file 9 — Source Data for Figure 4 [file EMMM-14-0-s005.zip › Fig4N.py]

import numpy as np
import matplotlib
import matplotlib.pylab as plt
import seaborn as sb
import pandas as pd
from matplotlib import cm
from matplotlib.colors import ListedColormap, LinearSegmentedColormap
from matplotlib.legend_handler import HandlerPatch
import matplotlib.patches as mpatches

matplotlib.rcParams['figure.figsize'] = [6, 6]

df = pd.read_csv('Fig4N - mycetoma_calcium.csv')

sb.set_context("paper", rc={"font.size":16,\
                            "axes.titlesize":10,\
                            "axes.labelsize":17,\
                            'xtick.labelsize':13,\
                            'ytick.labelsize':13}
              )
matplotlib.rcParams['figure.figsize'] = [5, 5]

# Custom markers for legend
class HandlerCircle(HandlerPatch):       
    def create_artists(self, legend, orig_handle,
                       xdescent, ydescent, width, height, fontsize, trans):
        center = 0.5 * width - 0.5 * xdescent, 0.5 * height - 0.5 * ydescent
                
        p = mpatches.Circle(xy=center, radius=orig_handle.radius,alpha=1)        
        self.update_prop(p, orig_handle, legend)
        p.set_transform(trans)
        
        return [p]
    
    
point_sizes = (30,300)
rmin,rmax = 0.0626,1.3213
diff = rmax-rmin
grad = (point_sizes[1]-point_sizes[0])/diff
c = 30-rmin*grad
    
cmap = matplotlib.cm.get_cmap('autumn')
colormap = sb.color_palette("autumn")

labels = [0.0,0.5,1.0,1.5]
colours = [cmap(x/(rmax-rmin)) for x in labels]
radii = [np.sqrt((x*grad+c)/np.pi) for x in labels]
markers =[mpatches.Circle((0.5, 0.5), x[0], facecolor=x[1],
                            edgecolor="black", linewidth=1) 
          for x in list(zip(radii,colours))]


# Graph
ax = sb.scatterplot(x=df['Mean gray value'],y=df['Max. gray value'],size=df['Radius [mm]'],\
                    hue=df['Radius [mm]'],palette='autumn',edgecolor='black',linewidth=1,sizes=(30,300),
                   )
ax.set(ylabel='Maximum gray value (×10⁴)',xlabel='Mean gray value (×10⁴)',)

ylabels = ['{:,.1f}'.format(x) for x in ax.get_yticks()/10000]
xlabels = ['{:,.1f}'.format(x) for x in ax.get_xticks()/10000]

ax.set_yticklabels(ylabels)
ax.set_xticklabels(xlabels)

colormap = sb.color_palette("autumn")

ax.set_xlim(10000,36000)
ax.set_ylim(10000,68000)

## Makes 5 instead of four entries for legend
# ax.legend(loc=4,prop={'size': 12},title='Radius (mm²)',title_fontsize=13)

ax.legend(markers, labels,loc=4,prop={'size': 12},title='Radius (mm²)',title_fontsize=13,
    handler_map={mpatches.Circle: HandlerCircle()},labelspacing=1.3,)

fig = ax.get_figure()
fig.savefig('Fig4N.svg')
fig.savefig('Fig4N.pdf')
fig.savefig('Fig4N.png',transparent=True)
